# Supplementary material for: Inflammatory and Hypercoagulable Biomarkers and Clinical Outcomes in COVID-19 Patients
Source: J Clin Med. 2021 Jul 13;10(14):3086. doi: 10.3390/jcm10143086 (PMC8304719; doi:10.3390/jcm10143086)
Supplement: Supplementary file 1 [file jcm-10-03086-s001.zip]

Archive with 1 entries (1 files):
- jcm-1281701-supplementary.pdf
